# Supplementary material for: The Effects of Added Cellulases and Pectinases on Ruminal Fermentation Parameters and Bacterial Communities in Goats Supplemented with Macadamia Integrifolia Husks: An In Vitro Study
Source: Animals (Basel). 2025 Nov 19;15(22):3337. doi: 10.3390/ani15223337 (PMC12649204; doi:10.3390/ani15223337)
Supplement: Supplementary file 1 [file animals-15-03337-s001.zip]

Archive with 1 entries (1 files):
- animals-3966789-supplementary.pdf
